# Supplementary material for: Development of a Risk Prediction Model for Adverse Skin Events Associated with TNF-α Inhibitors in Rheumatoid Arthritis Patients
Source: J Clin Med. 2024 Jul 11;13(14):4050. doi: 10.3390/jcm13144050 (PMC11278277; doi:10.3390/jcm13144050)
Supplement: Supplementary file 1 [file jcm-13-04050-s001.zip]

Archive with 1 entries (1 files):
- jcm-3092766-supplementary.pdf
